# Supplementary material for: Progesterone Receptor Membrane Component 1 Regulates Cellular Stress Responses and Inflammatory Pathways in Chronic Neuroinflammatory Conditions
Source: Antioxidants (Basel). 2024 Feb 13;13(2):230. doi: 10.3390/antiox13020230 (PMC10886208; doi:10.3390/antiox13020230)
Supplement: Supplementary file 1 [file antioxidants-13-00230-s001.zip]

Archive with 1 entries (1 files):
- antioxidants-2781811-supplementary.pdf
